# Supplementary material for: The Fast and Easy Way for Double-Lumen Tube Intubation: Individual Angle-Modification
Source: PLoS One. 2016 Aug 18;11(8):e0161434. doi: 10.1371/journal.pone.0161434 (PMC4990269; doi:10.1371/journal.pone.0161434)
Supplement: S4 File — (XLSX) [file pone.0161434.s004.xlsx]

## Sheet: Sheet1
Case No	group	Operation name	age	sex	Ht	Wt	BMI	Tube size	Cormack	CL at BURP	Success within 2 attempts	Total intubation time	Success@1st intu	No of attempts	Attempt 1 (s)	Attempt 2 (s)	Attempt 3 (s)	laryngeal pressure	blood at laryngoscope blade	any oropharyngeal trauma	IDS	sore throat0.5h	hoarseness0.5h	sore throat1d	hoarseness1d
1	c	RULobectomy	40	0	157.3	49.3	19.92	35	1	1	1	10.7	10.7	1	10.7			0	0	0	0	0	0	0	0
2	m	Rt VATS Wedge resection	54	0	154.9	51.9	21.61	35	1	1	1	6.08	6.08	1	6.08			0	0	0	0	0	0	0	0
3	c	VATs RLLobectomy	52	1	165	62.1	22.81	37	3	2	1	92.27		2	60	32.27		1	0	0	4	1	1	1	1
4	m	LLL VATs segmentectomy	33	0	159.2	52	20.52	35	1	1	1	5.8	5.8	1	5.8			0	0	0	0	0	0	0	0
5	m	VATS Wedge resection	53	1	171.2	72.5	24.57	37	1	1	1	6.3	6.3	1	6.8			0	0	0	0	0	0	0	0
6	c	VATS LUL wedge resection	66	1	166	59.4	21.77	37	3	3	1	13.81	13.81	1	13.81			1	0	0	3	0	0	0	0
7	c	VATs wedge resection	49	1	170	51	17.65	37	2	2	1	12.25	12.25	1	12.25			0	0	0	1	0	0	0	0
8	m	VATS Wedge resection	49	1	175	63	20.57	37	1	1	1	7.66	7.66	1	7.66			0	0	0	0	0	0	0	0
9	m	VATS Wedge resection	62	0	152.6	54.45	23.38	35	1	1	1	8	8	1	8			0	0	0	1	0	0	0	1
10	c	VATS RLL segmentectomy	61	0	145.5	57.9	27.35	35	2	1	1	22.1	22.1	1	22.1			1	0	0	2	1	1	0	1
11	m	VATS Wedge resection	47	1	169.6	80	27.81	37	2	2	1	10.3	10.3	1	10.3			0	0	0	1	0	1	0	1
12	c	VATS RULobectomy	57	0	149.1	60.8	27.35	35	2	1	1	30.2	30.2	1	30.2			1	0	0	2	1	1	1	1
13	c	VATS thymectomy	32	1	182	106.9	32.27	37	3	2	1	28	28	1	28			1	0	0	3	0	0	1	0
14	m	VATS LULobectomy	73	1	170.4	70.6	24.3145	37	2	2	1	13	13	1	13			0	0	0	1	0	0	0	0
15	m	VATS thymectomy	47	0	161.2	68.3	26.2839	35	2	1	1	16	16	1	16			1	0	0	2	0	1	0	1
16	c	VATS Wedge resection	23	0	152.9	37.3	15.9549	35	1	1	1	7.55	7.55	1	7.55			0	0	0	0	0	1	0	1
17	c	VATS Wedge resection	72	1	172.4	68.2	22.9462	37	2	1	1	15.2	15.2	1	15.2			1	0	0	2	0	0	0	0
18	m	Rt VATS Wedge resection	65	0	140	46.9	23.9286	35	2	2	1	6.96	6.96	1	6.96			0	0	0	1	0	1	0	1
19	c	Lt VATS pleural biopsy	58	0	150	62.2	27.6444	35	2	1	1	13.45	13.45	1	13.45			1	0	0	2	0	1	0	1
20	m	Lt VATS pleural biopsy	48	0	161	40.3	15.5472	35	2	2	1	5.81	5.81	1	5.81			0	0	0	1	0	0	0	0
21	m	VATS Wedge resection	23	1	190	49	13.5734	37	3	3	1	10.91	10.91	1	10.91			1	0	0	3	1	0	1	0
22	c	VATS Wedge resection	53	0	153.6	48.8	20.6841	35	1	1	1	18.65	18.65	1	18.65			1	0	0	1	0	1	0	1
23	c	Lt VATS pleural biopsy	59	0	158.1	49.6	19.8435	35	2	1	1	13.33	13.33	1	13.33			1	0	0	2	0	1	0	0
24	m	VATS Wedge resection	46	1	171	60.8	20.7927	37	3	3	1	10.61	10.61	1	10.61			1	0	0	3	0	0	0	0
25	m	VATS pleural biopsy	50	0	149	47.8	21.5306	35	1	1	1	11	11	1	11			0	0	0	0	1	0	1	0
26	c	VATS RULobectomy	57	1	167.9	57	20.2196	37	1	1	1	6.6	6.6	1	6.6			0	0	0	0	0	0	0	0
27	m	VATS LUL wedge resection	36	1	177.5	55.4	17.5838	37	3	2	1	11	11	1	11			1	0	0	3	0	0	0	0
28	c	LLLobectomy, epidural PCA	70	1	167.2	60.3	21.5697	37	1	1	1	7.65	7.65	1	7.65			0	0	0	0	0	1	0	0
29	c	VATS biopsy	43	0	167	55.7	19.972	35	2	1	0	120		3	60	60	25	1	1	1	7	1	1	0	1
30	m	RLLobectomy (open)	73	1	160.6	62.9	24.3871	37	2	2	1	7.48	7.48	1	7.48			0	0	0	0	0	0	0	0
31	m	RULobectomy	73	1	167.5	48.1	17.1441	37	1	1	1	10.7	10.7	1	10.7			0	0	0	0	0	1	0	0
32	c	VATS LN excision	34	0	166.2	58.6	21.2146	35	1	1	1	15.21	15.21	1	15.21			0	0	0	0	0	0	0	0
33	c	VATS pleural biopsy	53	0	152	49.4	21.3816	35	2	1	1	18.66	18.66	1	18.66			1	0	0	2	0	1	0	0
34	m	TTA	34	1	177.5	70.3	22.313	37	3	2	1	10.88	10.88	1	10.88			0	0	0	3
35	c	RUL VATS wedge resection	58	1	175.6	49.6	16.0854	37	3	2	0	120		3	60	60	13.26	1	1	1	6	0	0	0	0
36	m	LUL VATS wedge resection	67	1	171.4	71.15	24.2188	37	3	2	1	13.8	13.8	1	13.8			1	0	0	3	0	0	0	0
37	m	VATS RULobectomy	68	0	161.2	60	23.0899	35	3	2	1	14.53	14.53	1	14.53			1	0	0	3	0	0	0	0
38	c	VATS Wedge resection	49	1	172.8	78	26.122	37	1	1	1	38.1	38.1	1	38.1			1	0	0	1	1	1	0	0
39	c	RULobectomy with chest wall resection	75	1	168.8	57	20.0046	37	1	1	1	9.62	9.62	1	9.62			0	0	0	0
40	m	VATS Rt lower bilobectomy	49	1	175.2	72.3	23.5543	37	1	1	1	8.26	8.26	1	8.26			0	0	0	0
41	m	VATS LLLobectomy	42	1	177.6	97.2	30.8163	37	2	2	1	10.1	10.1	1	10.1			0	0	0	1	0	0	0	0
42	c	Rt VATS mass biopsy	64	1	170.9	70.9	24.2752	37	1	1	1	8.43	8.43	1	8.43			0	0	0	0	1	1	0	0
43	m	RULobectomy	73	1	162.1	55	20.9313	37	3	3	1	11.84	11.84	1	11.84			1	0	0	3	1	0	0	0
44	c	VATS Wedge resection	69	1	175.3	66.07	21.5001	37	1	1	1	11.25	11.25	1	11.25			1	0	0	1	0	0	0	0
45	c	VATS LUL wedge resection	43	0	154.7	46.9	19.5971	35	2	2	1	9.98	9.98	1	9.98			0	0	0	0	0	0	0	0
46	m	VATS Wedge resection	46	1	179.6	91.5	28.3667	37	1	1	1	8.18	8.18	1	8.18			0	0	0	0	0	0	0	0
47	m	VATS Wedge resection	49	0	151.2	53.95	23.5987	35	3	3	1	10.1	10.1	1	10.1			1	0	0	3	1	0	0	0
48	c	VATs mass excision	57	0	159.1	50.5	19.9504	35	1	1	1	8.2	8.2	1	8.2			0	0	0	0	0	0	0	0
49	c	VATS 3hole operation(esophagus)	47	1	167.8	65	23.085	37	1	1	1	8.97	8.97	1	8.97			0	0	0	0	0	0	0	0
50	m	VATS LN excision	53	0	160.1	61.7	24.0715	35	3	3	1	18.98	18.98	1	18.98			1	0	0	3	0	1	0	1
51	c	VATS RMLobectomy	54	0	155.6	50.3	20.7754	35	2	1	1	14.33	14.33	1	14.33			1	0	0	2	0	1	0	1
52	m	VATS LLL Wedge resection	64	1	170.8	75.85	26.0004	37	2	2	1	8.16	8.16	1	8.16			0	0	0	1	0	1	0	0
53	m	VATS pleural biopsy	67	1	166.1	63	22.835	37	2	1	1	11.4	11.4	1	11.4			1	0	0	2	0	1	0	1
54	m	VATS Wedge resection	59	1	170.3	61.1	21.0674	37	2	2	1	6.23	6.23	1	6.23			0	0	0	1	0	0	0	0
55	c	TTA	61	0	158.5	55.2	21.9726	35	2	2	1	8.61	8.61	1	8.61			0	0	0	1
56	c	VATS Wedge resection, RLL	66	1	168	80.2	28.4155	37	3	2	1	26	26	1	26			1	0	0	3	1	0	0	1
57	m	VATS Wedge resection	49	0	160	58.15	22.7148	35	1	1	1	9.97	9.97	1	9.97			0	0	0	0	0	0	0	0
58	c	VATS pleural biopsy	43	1	172.4	57.8	19.447	37	1	1	1	11.27	11.27	1	11.27			0	0	0	0	0	0	0	1
59	m	VATS Wedge resection	59	1	169.2	83	28.9919	37	2	2	1	8.63	8.63	1	8.63			0	0	0	1	0	0	0	0
60	c	VATS RULobectomy	47	0	173.8	82	27.1465	37	3	3	0	120		3	60	60	10.7	1	1	1	7	0	0	0	0
61	c	LLLobectomy, epidural PCA	54	0	150.6	51.4	22.6628	35	1	1	1	7.67	7.67	1	7.67			0	0	0	0	0	0	0	0
62	m	TTA	73	0	149.9	57.1	25.4116	35	3	2	1	26	26	1	26			1	0	0	3
63	m	TTA	58	1	171	74.5	25.4779	37	3	3	1	7.65	7.65	1	7.65			0	0	0	2
64	c	VATS RULobectomy	70	0	153.6	73.8	31.2805	35	2	2	1	15.25	15.25	1	15.25			1	0	0	1	0	0	0	0
65	c	VATS RULobectomy	68	1	169.9	67	23.2107	37	2	2	1	18	18	1	18			0	0	0	1	0	0	0	0
66	m	VATS talc pleurodesis	35	1	179.9	102.85	31.7791	37	2	2	1	17	17	1	17			0	0	0	1	0	1	0	0
67	c	VATS Lt decortication	20	1	172.9	63.1	21.1076	37	1	1	1	11.57	11.57	1	11.57			0	0	0	0	0	0	0	0
68	m	VATS	68	1	168.2	61.8	21.8442	37	4	4	0	120		5	60	60		1	1	1	12	1	1	0	0
69	m	VATS PL	74	0	134.7	37.6	20.723	32	2	2	1	9.98	9.98	1	9.98			0	0	0	1	0	0	0	0
70	c	VATS pleural biopsy	54	0	158	56	22.4323	35	1	1	1	11.09	11.09	1	11.09			0	0	0	0	0	0	0	0
71	c	VATS RULobectomy	58	1	167	65.3	23.4142	37	2	1	1	16.4	16.4	1	16.4			1	0	0	2	0	0	0	0
72	m	VATS wedge resection	63	0	155.7	63.6	26.2349	35	1	1	1	7.47	7.47	1	7.47			0	0	0	0	0	0	0	0
73	m	TTA	50	1	173.5	77.2	25.6459	37	1	1	1	5.76	5.76	1	5.76			0	0	0	0
74	c	VATS Wedge resection	59	0	160.1	55.8	21.7697	35	3	2	1	27.79	27.79	1	27.79			1	0	0	3	1	0	0	0
75	m	VATS LLLobectomy	54	0	156.4	52.6	21.5037	35	2	2	1	16.76	16.76	1	16.76			1	0	0	2	0	0	0	0
76	c	Decortication	42	1	164.8	66.7	24.559	37	2	1	1	13.03	13.03	1	13.03			1	0	0	2	0	0	0	0
77	c	VATS RUL Wedge resection	71	0	155.7	59.2	24.4199	35	3	2	1	22.69	22.69	1	22.69			1	0	0	3	0	0	0	0
78	m	RULobectomy	57	1	172.3	74.4	25.0612	35	2	2	1	15.2	15.2	1	15.2			0	0	0	1	0	0	0	0
79	m	VATs lt exploration	58	1	164.2	58.5	21.6975	35	2	2	1	8.58	8.58	1	8.58			0	0	0	1	0	0	0	0
80	c	VATs wedge resection	27	1	172	68.8	23.2558	37	2	1	1	22.55	22.55	1	22.55			1	0	0	2	0	1	0	1
81	c	Rt VATS talc pleurodesis	55	0	158	45	18.026	35	3	2	1	25.41	25.41	1	25.41			1	0	0	3	0	0	0	0
82	m	VATS RULobectomy	65	0	150.4	54	23.8725	35	2	2	1	7.85	7.85	1	7.85			0	0	0	1	0	0	0	0
83	c	VATSmediastinal LN excision	65	0	148.1	53.75	24.5058	35	2	2	1	14.92	14.92	1	14.92			0	0	0	1	0	0	0	0
84	m	Metastasectomy	48	1	170.1	70.1	24.2275	37	1	1	1	5.91	5.91	1	5.91			0	0	0	0
85	m	VATS wedge resection	56	0	162.6	50.2	18.9873	35	2	2	1	14.6	14.6	1	14.6			1	0	0	2	0	0	0	0
86	c	LLLobectomy, epidural PCA	68	1	169	76	26.6097	37	3	2	1	25.54	25.54	1	25.54			1	0	0	3	0	0	0	0
87	c	VATs wedge resection	48	1	175.2	84.5	27.5289	37	1	1	1	12.95	12.95	1	12.95			0	0	0	0	0	0	0	0
88	m	VATs wide wedge resection	69	1	166.6	91.6	33.0024	37	3	2	1	27.78	27.78	1	27			1	0	0	3	1	1	0	1
89	m	LLLobectomy, epidural PCA	68	0	146.6	58.1	27.0339	35	1	1	1	8.16	8.16	1	8.16			0	0	0	0	0	0	0	0
90	c	VATS LLLobectomy	63	1	170.3	73.4	25.3085	37	1	1	1	10.75	10.75	1	10.75			0	0	0	0	0	0	0	0
91	m	Sleeve RULobectomy prn>pneumonectomy	39	1	178.5	64.35	20.1963	37	2	2	1	10.57	10.57	1	10.57			0	0	0	0
92	c	LUL VATS wedge resection	57	1	156.5	63.2	25.8041	37	3	3	0	120		3	60	60	11.97	1	1	1	9	1	1	1	1
93	c	VATS RULobectomy	56	1	171.3	70.7	24.0938	37	1	1	1	12.9	12.9	1	12.9			0	0	0	0	0	0	0	0
94	m	Rt VATS exploration	71	1	164.8	69.6	25.6268	37	1	1	1	8.8	8.8	1	8.8			0	0	0	0	0	0	0	0
95	m	vats mediastinal LN biopsy	58	0	151.1	50.95	22.3159	35	1	1	1	9.04	9.04	1	9.04			0	0	0	0	1	1	1	1
96	c	VATs wedge resection	57	0	162.6	72.1	27.2706	35	1	1	1	16.3	16.3	1	16.3			0	0	0	0	0	0	0	0
97	c	VATs wedge resection	46	1	173.6	61.45	20.3902	37	1	1	1	10.26	10.26	1	10.26			0	0	0	0	1	1	1	1
98	m	Wedge resection	43	1	172.9	88.45	29.5875	37	2	2	1	17.13	17.13	1	17.13			0	0	0	0	0	0	0	0
99	c	VATS Wedge resection	66	1	163.2	77.2	28.9852	37	2	1	1	19.57	19.57	1	19.57			1	0	0	0	1	1	0	0
100	m	VATs wedge resection	66	0	152.5	54.3	23.3486	35	1	1	1	7.28	7.28	1	7.28			0	0	0	0	0	0	0	0
101	m	VATs lingular segmentectomy	69	0	153.2	44.6	19.0028	35	2	2	1	15.65	15.65	1	15.65			1	0	0	1	0	0	0	0
102	c	VATS Wedge resection, RLL	73	1	172.4	78.5	26.4116	37	1	1	1	12.09	12.09	1	12.09			0	0	0	0	0	0	0	0
103	c	Rt wedge resection via thoracotomy	42	1	171.9	81.6	27.6146	37	3	2	3	120		3	60	60	23.8	1	0	1	7	0	0	0	0
104	m	VATs exploration, RL bilobectomy	53	1	174	75.4	24.9042	37	3	2	1	22	22	1	22			1	0	0	2
105	m	VATS LULobectomy	67	0	150.6	56.75	25.0216	35	1	1	1	12.4	12.4	1	12.4			0	0	0	0	0	0	0	0
106	c	VATs wedge resection	60	0	159	63.75	25.2166	35	2	2	1	60.05	60.05	1	60.05			1	1	0	2	1	1	1	1
107	m	VATS wedge resection	50	1	185.1	80.9	23.6122	37	1	1	1	20.56	20.56	1	20.56			1	0	0	0	0	1	0	0
108	c	RULobectomy and Ivor lewis op	72	1	166.6	66.1	23.815	37	1	1	1	19.4	19.4	1	19.4			0	0	0	0
